# Supplementary material for: Complications Related to Urgent Initiation of Peritoneal Dialysis in a Mexican Hospital with Limited Resources: A Prospective Cohort
Source: Clin Pract. 2026 Apr 13;16(4):73. doi: 10.3390/clinpract16040073 (PMC13115390; doi:10.3390/clinpract16040073)
Supplement: Supplementary file 1 [file clinpract-16-00073-s001.zip]

Archive with 1 entries (1 files):
- clinpract-4091929-supplementary.pdf
